# Supplementary material for: Development and Characterization of Polymeric Films Loaded with Terbinafine for Fungal Infection Treatment
Source: Polymers (Basel). 2025 Apr 8;17(8):1004. doi: 10.3390/polym17081004 (PMC12030444; doi:10.3390/polym17081004)
Supplement: Supplementary file 1 [file polymers-17-01004-s001.zip]

Archive with 1 entries (1 files):
- polymers-3510900-supplementary.pdf
